# Supplementary material for: The impact of emotional labor on turnover intention: the mediating role of job burnout and the moderating role of perceived organizational support
Source: Front Psychol. 2026 Jun 22;17:1844598. doi: 10.3389/fpsyg.2026.1844598 (PMC13333432; doi:10.3389/fpsyg.2026.1844598)
Supplement: Supplementary file 1 [file Data_Sheet_1.xls]

## Sheet: Sheet1
			题号	量表名称	题项内容（英文翻译）
			1	Demographics	Your gender
			2	Demographics	Your age
			3	Demographics	Your education level
			4	Demographics	Your years of work experience (only at current company)
			5	Demographics	Your average monthly personal income
			6	Demographics	Your job position
			EL1	Emotional Labor	To meet work requirements, I will pretend to have the emotions demanded by customers, even if I sometimes do not feel that way internally.
			EL2	Emotional Labor	When working, displaying the appropriate expressions and attitudes is like acting to me.
			EL3	Emotional Labor	For the emotions that need to be expressed at work (such as warmth, gentleness, etc.), I just need to pretend a little.
			EL4	Emotional Labor	To display the emotions required by the organization, I will hide my true inner feelings.
			EL5	Emotional Labor	I would rather pretend to have the emotions required at work than change my current true inner feelings.
			EL6	Emotional Labor	When I serve customers, not only do I appear enthusiastic and sincere on the outside, but I also feel joyful inside.
			EL7	Emotional Labor	When working, I do my best to adjust my negative emotions and sincerely serve customers with a warm and kind attitude.
			EL8	Emotional Labor	Even when I know the customer is being unreasonable, I can still put myself in the customer's shoes and sincerely help them solve the problem.
			EL9	Emotional Labor	If I must appear warm, gentle, etc., in front of customers, I try to make it come from the heart rather than just pretend.
			EL10	Emotional Labor	I strive to experience the emotions I must display at work, rather than just showing them externally.
			EL11	Emotional Labor	When I am in a bad mood, I will temporarily set aside my unhappiness for work and face customers with a positive attitude.
			JB1	Job Burnout	Work makes me feel physically and mentally exhausted.
			JB2	Job Burnout	After a day of work, I feel drained.
			JB3	Job Burnout	Thinking about starting a new day of work makes me feel tired.
			JB4	Job Burnout	Work is really a very exhausting thing.
			JB5	Job Burnout	Work makes me feel like I am at the point of burnout.
			JB6	Job Burnout	Since starting this job, I have become less and less interested in work.
			JB7	Job Burnout	I am not as enthusiastic about work as I used to be.
			JB8	Job Burnout	I doubt the meaning of the work I do.
			JB9	Job Burnout	I care less and less about whether I am contributing to my work.
			JB10	Job Burnout	I can effectively solve problems that arise in my work.
			JB11	Job Burnout	I feel that I am contributing to the organization.
			JB12	Job Burnout	I think I am good at my job.
			JB13	Job Burnout	When I accomplish something at work, I feel very happy.
			JB14	Job Burnout	I feel I have completed a lot of valuable work.
			JB15	Job Burnout	I am confident I can effectively complete all tasks.
			TI1	Turnover Intention	In the near future, I am likely to leave the company and look for another job.
			TI2	Turnover Intention	I often think about quitting my job.
			TI3	Turnover Intention	I do not plan to have a long-term career development at this company.
			TI4	Turnover Intention	If I continue to stay at this company, I believe my prospects will not be good.
			POS1	Perceived Organizational Support	This company takes my opinions into account.
			POS2	Perceived Organizational Support	This company genuinely considers my welfare.
			POS3	Perceived Organizational Support	This company takes my personal goals and values into account.
			POS4	Perceived Organizational Support	When I have difficulties, the company helps me.
			POS5	Perceived Organizational Support	If I do something wrong with good intentions, the company will forgive me.
			POS6	Perceived Organizational Support	The company will not take advantage of me.
			POS7	Perceived Organizational Support	The company cares about me very much.
			POS8	Perceived Organizational Support	The company is willing to help me when I need support.
